# Supplementary material for: Clinical features and treatment outcome of wrist tuberculosis in adult- a retrospective study of 84 consecutive cases with minimum of 2 years follow up
Source: BMC Musculoskelet Disord. 2022 Jun 28;23:618. doi: 10.1186/s12891-022-05563-8 (PMC9238136; doi:10.1186/s12891-022-05563-8)
Supplement: Supplementary file 1 — Additional file 1. [file 12891_2022_5563_MOESM1_ESM.xlsx]

## Sheet: Sheet1
Patient number	Treatment method(0:Nonsurgical 1:surgical)	Age，years	Follow-up,months	Preoperative PRWHE	Postoperative PRWHE	Preoperative QDASH	Postoperative QDASH	Preoperative VAS	Postoperative VAS	Preoperative EQ-5D-5L	Postoperative EQ-5D-5L	Preoperative EQ-VAS	Postoperative EQ-VAS	Preoperative Grip strength, kg	Preoperative Grip Strength, (% of Contralateral Side)	Postoperative Grip strength, kg	Postoperative Grip Strength, (% of Contralateral Side)	Duration of symptoms,months	Grip Strength of Contralateral Side，kg
1	0	42	52.7	50	10	56	8	4	2	0.54	1	40	85	12.9	35.4	30.8	84.5	6.6	36.4
2	0	50	32.8	60	11	57	3	6	1	0.57	1	46	95	13.9	38.1	28.3	77.6	8.2	36.5
3	0	62	25.8	67	11	56	5	6	2	0.22	0.82	40	100	12.3	32.1	31.1	81.1	9.4	38.3
4	0	74	61.7	44	9	57	8	4	1	0.61	0.95	40	82	15.8	39.9	37.6	94.9	9.4	39.6
5	0	52	27.8	49	6	40	7	3	1	0.59	0.65	39	89	18.3	45.5	32.5	80.9	9	40.2
6	0	80	39	49	10	58	6	6	1	0.39	1	42	86	14.9	39.8	33.8	90.3	2	37.4
7	0	50	43.4	42	12	37	11	8	1	0.31	0.88	58	69	10.6	34.6	25.1	81.9	9.3	30.6
8	0	39	31.6	55	11	60	8	4	2	0.35	1	49	86	15.7	43.3	29.4	81.1	12.6	36.3
9	0	24	34.4	55	9	56	7	4	1	0.38	1	40	99	10.7	29.4	30.4	83.5	10.2	36.4
10	0	23	58.6	46	9	55	7	3	1	0.35	0.95	44	100	12.3	37.8	31.4	96.5	8.3	32.5
11	0	24	47.1	48	7	42	5	3	1	0.61	0.96	40	93	9.3	24.4	36.3	95.2	9.2	38.1
12	0	79	59.4	57	10	55	13	6	1	0.43	0.76	38	89	14.9	33.7	42.1	95.3	3.4	44.2
13	0	33	73.7	60	9	52	7	5	1	0.29	0.75	37	99	15.9	39.1	31.5	77.4	7.9	40.7
14	0	24	85.7	62	9	55	9	6	1	0.31	0.78	40	87	17.7	44.6	31.4	79.1	7.2	39.7
15	0	52	60.2	48	8	39	11	7	0	0.24	0.96	45	99	14.2	33.1	34.5	80.5	8.5	42.9
16	0	63	60.7	47	8	25	8	4	1	0.75	1	54	96	17.2	37.5	40.3	87.8	9.6	45.9
17	0	46	43.9	45	6	56	5	3	1	0.37	1	41	83	15	33.7	39.2	88	11.7	44.5
18	0	36	105	52	7	48	7	5	1	0.35	1	54	88	10.8	25.5	35.3	83.3	9	42.4
19	0	20	36.8	51	6	45	4	7	1	0.41	0.79	42	95	15.8	33.4	38.5	81.5	11.2	47.3
20	0	54	39.8	69	3	48	5	2	1	0.72	0.95	69	99	13.8	36.4	30.5	80.4	4.5	37.9
21	0	22	65.6	65	9	46	4	4	1	0.66	1	50	89	11.5	27.5	34	81.3	15.5	41.8
22	0	26	16.2	37	8	44	5	5	1	0.58	0.81	48	98	13.8	31.2	39.4	89.1	8.3	44.2
23	0	37	24.8	40	8	59	6	5	2	0.46	1	62	87	14.2	34.3	39.6	95.6	13.2	41.4
24	0	24	55.1	42	7	40	7	5	1	0.25	0.95	59	96	10.8	35.4	27.3	89.5	10.6	30.5
25	0	28	55.3	64	6	52	8	7	1	0.54	1	59	73	16.8	40.1	38.2	91.1	13	41.9
26	0	21	60.5	75	3	40	4	2	1	0.83	1	59	87	18.9	44	39.5	91.8	5.8	43
27	0	24	58.4	52	4	55	7	6	2	0.33	1	40	88	15.9	44.3	32.9	91.6	12.9	35.9
28	0	70	63.7	52	6	61	6	3	1	0.27	1	49	91	14.3	33.3	36.2	84.4	8.5	42.9
29	0	60	75	53	7	49	6	5	1	0.67	0.81	31	97	10.5	27.3	36.1	93.7	11.2	38.5
30	0	84	67.7	48	7	46	5	5	1	0.21	0.96	46	83	14.3	43.9	26.9	82.6	5.8	32.6
31	0	60	68.3	65	8	52	7	4	1	0.42	0.81	39	88	11.3	33.5	27.7	82.3	7.8	33.7
32	0	45	46.5	66	10	59	3	4	1	0.43	1	42	91	13.8	30.2	40.9	89.5	7.9	45.7
33	0	30	45.8	51	6	46	6	3	1	0.52	0.77	62	92	8.2	27.2	24	79.6	9.6	30.1
34	1	48	34.3	69	5	67	10	6	2	0.31	0.64	16	86	11.9	26.7	40.5	90.7	17.3	44.6
35	1	33	63.3	61	9	55	13	5	2	0.28	0.96	42	98	8.6	22.1	33.9	87.2	14.7	38.9
36	1	72	56.4	77	9	55	12	9	2	0.19	0.78	13	74	7.7	21.4	31.5	87.4	14.2	36
37	1	72	67.6	72	14	66	12	8	2	0.51	0.75	57	89	9.2	23.3	33.8	85.6	10.7	39.5
38	1	26	39.5	70	10	55	10	6	2	0.28	0.96	38	70	11.3	37.8	27.6	92.4	15.6	29.9
39	1	37	26.8	59	11	62	4	5	2	0.35	0.77	58	87	9.9	27.3	33.8	93	12.6	36.3
40	1	26	45.2	70	10	69	7	8	1	0.42	0.85	39	79	11.8	29.7	35.4	89.1	10.1	39.7
41	1	44	80.4	62	14	55	6	7	2	0.45	0.77	25	88	11.2	28.5	35.4	90.2	11.1	39.3
42	1	80	40.9	63	13	69	11	8	1	0.55	0.75	10	87	5.6	18.4	27.1	89	21	30.4
43	1	36	30.8	65	11	56	14	6	2	0.22	0.78	18	83	12.7	32.3	34	86.5	11.6	39.3
44	1	28	71.8	56	11	70	10	5	1	0.54	0.72	32	78	8.1	29.2	24.4	88.1	11.1	27.7
45	1	46	27.8	68	12	50	14	8	2	0.53	0.95	29	84	12.9	33.3	32.4	83.8	13	38.7
46	1	33	27.6	84	12	73	13	9	3	0.2	0.73	32	86	7.8	19.2	35.6	87.7	10.4	40.6
47	1	30	76.8	54	15	68	15	7	2	0.09	0.55	20	62	8.2	21.1	33.1	85.1	10.2	38.9
48	1	24	72.3	62	15	70	13	7	1	0.24	0.68	12	91	8.4	27.5	25.6	84	12.6	30.5
49	1	35	24.4	57	10	72	9	7	2	0.06	0.48	19	80	15.4	40.2	31.7	82.7	10.4	38.3
50	1	49	68.6	74	15	66	9	8	2	0.34	0.89	26	95	10.3	33.2	25.1	81.1	11	31
51	1	40	70	70	10	68	10	5	1	0.13	1	18	92	6.5	21.6	27.1	89.9	17.3	30.1
52	1	42	75.2	77	13	53	10	7	2	0.04	0.67	29	84	9.7	40.7	20.2	85	13.1	23.8
53	1	49	62.9	65	10	62	13	6	2	0.15	0.84	48	72	10.9	26.6	34	82.9	13.7	41
54	1	41	41.5	75	10	56	12	7	2	0.32	0.86	40	89	9.8	22.2	39.1	88.6	13.5	44.1
55	1	80	34.7	63	14	66	10	8	2	0.11	0.88	31	69	10.5	33.6	25.9	82.6	16.3	31.3
56	1	31	53.3	70	13	59	10	8	2	0.21	0.83	45	97	11.8	30.2	29.2	74.7	11.3	39.1
57	1	69	65.9	88	12	56	9	5	1	0.23	1	46	97	9	23.3	30.9	80.1	16.3	38.6
58	1	31	57.2	62	11	61	5	7	2	0.38	1	48	89	14.2	37.4	31.2	82.1	9	38
59	1	52	39.4	64	9	62	5	5	1	0.21	0.85	48	99	15.5	39.3	31.6	80.3	8.5	39.4
60	1	68	61.7	44	9	62	8	6	2	0.35	1	64	84	13.9	34.3	34.3	84.7	10.6	40.5
61	1	48	53.5	50	13	64	9	8	1	0.35	1	56	85	16.4	40.6	35.5	87.9	10.2	40.4
62	1	18	39.4	48	10	51	7	7	1	0.66	0.95	28	96	11.9	30.4	34.7	88.7	9.2	39.1
63	1	50	52.6	68	9	49	7	7	2	0.12	1	30	94	11.2	35.4	29.2	92.4	18	31.6
64	1	74	66.3	46	12	61	7	6	1	0.35	0.96	35	99	14.3	38.7	30	81	8.8	37
65	1	33	64.6	61	8	53	6	7	1	0.32	1	34	90	12.7	35.1	27.5	75.9	7.1	36.2
66	1	78	75.8	69	8	52	6	5	2	0.07	1	38	99	8.2	20.1	34	83.3	9.6	40.8
67	1	23	61.1	41	9	55	5	6	2	0.42	0.84	39	98	10.4	35.9	24.5	84.6	8.1	29
68	1	65	61.8	67	9	55	8	5	1	0.03	0.8	48	78	11.5	37.4	27.6	89.8	8.9	30.7
69	1	33	36.9	48	9	56	6	8	2	0.52	1	43	99	10.1	29.4	27.6	80.2	10.3	34.4
70	1	45	35.7	66	7	46	7	8	1	0.54	0.95	26	98	14.6	29.6	38.9	78.9	3.9	49.3
71	1	72	37.6	63	10	58	6	7	2	0.24	0.75	43	85	14.8	33.5	37.2	84.1	9.5	44.2
72	1	78	60.5	74	8	54	8	7	1	0.28	0.69	52	85	14.9	38.5	31.9	82.5	11.4	38.7
73	1	42	27	72	12	59	8	5	2	0.18	0.83	45	97	13.9	34.3	36	89	8.4	40.5
74	1	38	48.3	46	10	57	7	6	2	0.28	1	50	89	14.4	39.4	29.5	80.9	7.6	36.5
75	1	71	36	50	9	56	11	6	1	0.74	0.96	41	89	10.6	30.6	28.4	82.1	11.7	34.6
76	1	71	25.2	66	9	57	8	6	2	0.38	1	45	93	18.2	45.3	36.2	90.1	10.2	40.2
77	1	34	36.7	44	8	53	9	7	2	0.27	0.72	34	99	18.5	46.4	34.4	86.1	6	39.9
78	1	65	42	60	13	53	7	6	1	0.35	1	33	88	11.9	25.3	41.7	88.8	10	47
79	1	65	39.2	64	11	50	6	6	2	0.47	0.81	38	87	8	25.6	28.2	90	13	31.3
80	1	33	54.6	74	9	56	6	7	1	0.12	0.87	42	85	10.3	29.9	26.9	78.3	9.8	34.4
81	1	61	48.4	72	7	62	8	8	2	0.26	0.81	22	98	13.1	36.3	30.5	84.5	10.8	36.1
82	1	45	41.4	51	7	51	8	6	1	0.24	0.74	33	99	12	35.8	27	80.5	11.4	33.5
83	1	51	42.5	64	13	60	13	6	1	0.35	0.96	40	99	16.8	40.1	33.9	81	14	41.9
84	1	59	36.6	56	12	53	5	6	2	0.35	1	33	87	8	21.5	30.8	82.7	8.1	37.2
